# Supplementary material for: Spatial Effects on the Multiplicity of Plasmodium falciparum Infections
Source: PLoS One. 2016 Oct 6;11(10):e0164054. doi: 10.1371/journal.pone.0164054 (PMC5053403; doi:10.1371/journal.pone.0164054)
Supplement: S1 Table — The search query ‘falciparum multiplicity infection prevalence msp2’ resulted in 33 hits. Data for all ages was used. (XLSX) [file pone.0164054.s001.xlsx]

## Sheet: Sheet1
Site/City/Village	Country	Diagnostic	Age	Prevalence LM	Prevalence PCR	Mean MOI	Error/Range on MOI	Study	Journal	Year
Sandougu-Soba	Cote d'Ivoire	Microscopy	10	0.57	N/A	2.32	1.33	Mara	Malaria Journal	2013
Melapleu	Cote d'Ivoire	Microscopy	10	0.88	N/A	3.41	1.75	Mara	Malaria Journal	2013
Bloleu	Cote d'Ivoire	Microscopy	10	0.89	N/A	3.29	1.72	Mara	Malaria Journal	2013
Boguine II	Cote d'Ivoire	Microscopy	10	0.87	N/A	2.32	1.38	Mara	Malaria Journal	2013
South Yemen	Yemen	Microscopy	All	0.144814	N/A	1.6	N/A	Al-abd	PloS One	2013
Brazzaville	Congo	RDT+Microscopy	5.3	0.19	N/A	1.6	N/A	Ntoumi	BMC Public Health	2013
Ndaka Soussou	Congo	RDT+Microscopy	6.2	0.15	N/A	1.8	N/A	Ntoumi	BMC Public Health	2013
Mugil	PNG	LM/PCR	2-10	0.381	0.557	2.01	1–11	Barry	AJTMH	2013
Matukar/Bunu	PNG	LM/PCR	2-10	0.418	0.562	2.12	1–11	Barry	AJTMH	2013
Karkum	PNG	LM/PCR	2-10	0.394	0.552	2.07	1–10	Barry	AJTMH	2013
Dimer	PNG	LM/PCR	2-10	0.459	0.55	1.53	1–4	Barry	AJTMH	2013
MALALA	PNG	LM/PCR	2-10	0.355	0.446	1.59	1–8	Barry	AJTMH	2013
Wakorma	PNG	LM/PCR	2-10	0.381	0.459	1.44	1–4	Barry	AJTMH	2013
Malala/Suraten	PNG	LM/PCR	2-10	0.328	0.446	1.5	1–8	Barry	AJTMH	2013
Amiten/Susure	PNG	LM/PCR	2-10	0.335	0.421	1.77	1–5	Barry	AJTMH	2013
UTU	PNG	LM/PCR	2-10	0.452	0.497	1.97	1–13	Barry	AJTMH	2013
Utu	PNG	LM/PCR	2-10	0.452	0.497	1.97	1–13	Barry	AJTMH	2013
WOSERA	PNG	LM/PCR	2-10	0.249	0.361	1.72	1−6	Barry	AJTMH	2013
Gwinyingi	PNG	LM/PCR	2-10	0.229	0.487	1.69	1–6	Barry	AJTMH	2013
Patigo	PNG	LM/PCR	2-10	0.069	0.162	1	1–1	Barry	AJTMH	2013
Kausagu	PNG	LM/PCR	2-10	0.091	0.01	2	2–2	Barry	AJTMH	2013
Nindigo	PNG	LM/PCR	2-10	0.419	0.562	1.66	1–5	Barry	AJTMH	2013
Kitikum	PNG	LM/PCR	2-10	0.284	0.478	2.08	1–5	Barry	AJTMH	2013
Wisokum	PNG	LM/PCR	2-10	0.163	0.222	1.62	1–5	Barry	AJTMH	2013
Tatemba	PNG	LM/PCR	2-10	0.296	0.322	1.84	1–5	Barry	AJTMH	2013
Brazzaville	Congo	PCR	1-9	0.16	N/A	1.35	N/A	Ntoumi	Malaria Journal	2012
Rural/Urban	Burkina Faso	N/A	1-5	0.4	N/A	3	N/A	Soulama	Malaria Journal	2009
Dihouine & Toucar	Senegal	PCR	2-10	0.44	N/A	2.5	N/A	Vafa	Malaria Journal	2008
Dihouine & Toucar	Senegal	PCR	2-10	0.51	N/A	4.1	N/A	Vafa	Malaria Journal	2008
Manhiça	Mozambique	PCR	Adults	0.42	N/A	1.9	N/A	Mayor	Malaria Journal	2007
Ouagadougou	Burkina Faso	Microscopy	3-6	0.65	N/A	3	N/A	Bolad	Acta Tropica	2004
Ouagadougou	Burkina Faso	Microscopy	3-6	0.82	N/A	3.5	N/A	Bolad	Acta Tropica	2004
Wosera	PNG	Microscopy	All	0.52	N/A	1.45	N/A	Cortes	Experimental Parasitlogy	2004
Manhiça	Mozambique	LM/PCR	0.34	7.5	0.31	1.6	0.3	Mayor	TMIH	2003
Manhiça	Mozambique	LM/PCR	0.5	7.7	0.302	1.3	0.1	Mayor	TMIH	2003
Manhiça	Mozambique	LM/PCR	1	12.5	0.252	1.4	0.3	Mayor	TMIH	2003
Manhiça	Mozambique	LM/PCR	0–1.9	13.8	0.292	1.6	0.3	Mayor	TMIH	2003
Manhiça	Mozambique	LM/PCR	2–3.9	18.5	0.301	2	0.3	Mayor	TMIH	2003
Manhiça	Mozambique	LM/PCR	4–5.9	25.1	0.429	2.4	0.5	Mayor	TMIH	2003
Manhiça	Mozambique	LM/PCR	6–7.9	23.6	0.596	2.5	0.5	Mayor	TMIH	2003
Manhiça	Mozambique	LM/PCR	8–10	49	0.643	2.4	0.5	Mayor	TMIH	2003
Manhiça	Mozambique	LM/PCR	15–19.9	28.9	0.663	2.2	0.4	Mayor	TMIH	2003
Manhiça	Mozambique	LM/PCR	20–29.9	14.5	0.534	1.8	0.4	Mayor	TMIH	2003
Manhiça	Mozambique	LM/PCR	30–39.9	12.8	0.398	1.6	0.6	Mayor	TMIH	2003
Manhiça	Mozambique	LM/PCR	40–49.9	7.5	0.288	1.7	0.9	Mayor	TMIH	2003
Manhiça	Mozambique	LM/PCR	>50	6.4	0.268	1.4	0.3	Mayor	TMIH	2003
Northern Ghana	Ghana	LM/PCR	<1	0.16	0.19	1.8	N/A	Owusu-Aegyi	TMIH	2002
Northern Ghana	Ghana	LM/PCR	1–2	0.29	0.28	2.5	N/A	Owusu-Aegyi	TMIH	2002
Northern Ghana	Ghana	LM/PCR	3–4	0.29	0.33	3.6	N/A	Owusu-Aegyi	TMIH	2002
Northern Ghana	Ghana	LM/PCR	5–9	0.34	0.38	4.7	N/A	Owusu-Aegyi	TMIH	2002
Northern Ghana	Ghana	LM/PCR	10–19	0.39	0.48	3.6	N/A	Owusu-Aegyi	TMIH	2002
Northern Ghana	Ghana	LM/PCR	20–39	0.29	0.31	1.9	N/A	Owusu-Aegyi	TMIH	2002
Northern Ghana	Ghana	LM/PCR	40–59	0.18	0.25	1.6	N/A	Owusu-Aegyi	TMIH	2002
Northern Ghana	Ghana	LM/PCR	60+	0.23	0.3	1.9	N/A	Owusu-Aegyi	TMIH	2002
West Uganda	Uganda	PCR filter pap	All	0.310345	0.554187	2.1		Peyrl-Hoffmann	TMIH	2001
Ndiop	Senegal	LM/PCR	Pregnant Women	0.29	0.85	2.2	0.5	Schleiermacher	AJTMH	2001
Ndiop	Senegal	LM/PCR	Pregnant Women	0.175	0.78	1.5	0.25	Schleiermacher	AJTMH	2002
Ndiop	Senegal	LM/PCR	Pregnant Women	0.351	0.9	2.35	0.7	Schleiermacher	AJTMH	2003
Ndiop	Senegal	LM/PCR	Pregnant Women	0.121	0.75	1.27	0.27	Schleiermacher	AJTMH	2004
Ndiop	Senegal	LM/PCR	Pregnant Women	0.205	0.8	1.6	0.3	Schleiermacher	AJTMH	2005
Ndiop	Senegal	LM/PCR	Pregnant Women	0.337	0.9	2.5	0.65	Schleiermacher	AJTMH	2006
Agunu	Nigeria	PCR	5–7	N/A	1	4.5	1.9	Engelbecht	Acta Tropica	2000
Agunu	Nigeria	PCR	8–10	N/A	1	5.4	2.4	Engelbecht	Acta Tropica	2000
Agunu	Nigeria	PCR	11–15	N/A	0.83	5.1	1.8	Engelbecht	Acta Tropica	2000
Agunu	Nigeria	PCR	16–20	N/A	1	3.6	1.5	Engelbecht	Acta Tropica	2000
Agunu	Nigeria	PCR	21–30	N/A	0.93	2.6	1.6	Engelbecht	Acta Tropica	2000
Agunu	Nigeria	PCR	31–40	N/A	0.9	3.2	1.6	Engelbecht	Acta Tropica	2000
Agunu	Nigeria	PCR	41–70	N/A	0.87	2.6	1.3	Engelbecht	Acta Tropica	2000
Dielmo 1992	Senegal	PCR	All	N/A	0.96	3	1-12	Konate	Transactions	1999
Dielmo 1994	Senegal	PCR	All	N/A	0.87	3	1-6	Konate	Transactions	2000
Ndiop 1994	Senegal	PCR	All	N/A	0.6	1.45	1-4	Konate	Transactions	2001
Idete	Tanzania	PCR	Infants	N/A	0.61	2.3	N/A	Felger	Transactions	1999
Ifakara	Tanzania	PCR	Infants	N/A	0.0588942	3.12	N/A	Beck	Transactions	1999
Ifakara	Tanzania	PCR	Infants	N/A	0.0685096	2.4	N/A	Beck	Transactions	1999
Ifakara/Kiberege	Tanzania	PCR	0.4-2	N/A	0.97	2.56	N/A	Fraser Hurt	Transactions	1999
Ifakara/Kiberege	Tanzania	PCR	0.4-2	N/A	0.7	2.81	N/A	Fraser Hurt	Transactions	1999
Ifakara/Kiberege	Tanzania	PCR	0.4-2	N/A	0.72	3.05	N/A	Fraser Hurt	Transactions	1999
Ifakara/Kiberege	Tanzania	PCR	0.4-2	N/A	0.78	2.56	N/A	Fraser Hurt	Transactions	1999
Ifakara/Kiberege	Tanzania	PCR	0.4-2	N/A	0.65	3.19	N/A	Fraser Hurt	Transactions	1999
Ifakara/Kiberege	Tanzania	PCR	0.4-2	N/A	0.67	3.29	N/A	Fraser Hurt	Transactions	1999
Ifakara/Kiberege	Tanzania	PCR	0.4-2	N/A	0.68	3.08	N/A	Fraser Hurt	Transactions	1999
Ifakara/Kiberege	Tanzania	PCR	0.4-2	N/A	0.94	3.04	N/A	Fraser Hurt	Transactions	1999
Ifakara/Kiberege	Tanzania	PCR	0.4-2	N/A	0.84	3.12	N/A	Fraser Hurt	Transactions	1999
Ifakara/Kiberege	Tanzania	PCR	0.4-2	N/A	0.84	3.02	N/A	Fraser Hurt	Transactions	1999
Ifakara/Kiberege	Tanzania	PCR	0.4-2	N/A	0.87	2.43	N/A	Fraser Hurt	Transactions	1999
Ifakara/Kiberege	Tanzania	PCR	0.4-2	N/A	0.77	2.82	N/A	Fraser Hurt	Transactions	1999
Ifakara/Kiberege	Tanzania	PCR	0.4-2	N/A	0.72	2.86	N/A	Fraser Hurt	Transactions	1999
Ifakara/Kiberege	Tanzania	PCR	0.4-2	N/A	0.82	3.33	N/A	Fraser Hurt	Transactions	1999
Djobouti	Djibouti	Seroprevalenve	All	N/A	0.06	1	N/A	Khaireh	Malaria Journal	2013
Pahang	Malaysia	PCR	All	N/A	0.0151099	1.2	N/A	Atroosh	Parasites & Vectors	2012
Butare	Rwanda	PCR	<5	N/A	0.11	2.05	1-5	Gahutu	Malaria Journal	2011
Butare	Rwanda	PCR	<5	N/A	0.17	1.95	1-4	Gahutu	Malaria Journal	2011
Butare	Rwanda	PCR	<5	N/A	0.1	1.92	1-4	Gahutu	Malaria Journal	2011
Sudan	Sudan	PCR	All	N/A	0.13	1.4	N/A	A-Elbasit	Parasitol Research	2007
MaeSot	Thailand	PCR	All	N/A	0.025	1.32	N/A	Luxemburger/Paul	Transactions	1996/1999

## Sheet: Sheet2
10	0.57	N/A	2.32		10	2.32
10	0.88	N/A	3.41		10	3.41
10	0.89	N/A	3.29		10	3.29
10	0.87	N/A	2.32		10	2.32
All	0.144814	N/A	1.6		0	1.6
5.3	0.19	N/A	1.6		5.3	1.6
6.2	0.15	N/A	1.8		6.2	1.8
2-10	0.381	0.557	2.01		6	2.01
2-10	0.418	0.562	2.12		6	2.12
2-10	0.394	0.552	2.07		6	2.07
2-10	0.459	0.55	1.53		6	1.53
2-10	0.355	0.446	1.59		6	1.59
2-10	0.381	0.459	1.44		6	1.44
2-10	0.328	0.446	1.5		6	1.5
2-10	0.335	0.421	1.77		6	1.77
2-10	0.452	0.497	1.97		6	1.97
2-10	0.452	0.497	1.97		6	1.97
2-10	0.249	0.361	1.72		6	1.72
2-10	0.229	0.487	1.69		6	1.69
2-10	0.069	0.162	1		6	1
2-10	0.091	0.01	2		6	2
2-10	0.419	0.562	1.66		6	1.66
2-10	0.284	0.478	2.08		6	2.08
2-10	0.163	0.222	1.62		6	1.62
2-10	0.296	0.322	1.84		6	1.84
1-9	0.16	N/A	1.35		5	1.35
1-5	0.4	N/A	3		3	3
2-10	0.44	N/A	2.5		6	2.5
2-10	0.51	N/A	4.1		6	4.1
Adults	0.42	N/A	1.9		25	1.9
3-6	0.65	N/A	3		4.5	3
3-6	0.82	N/A	3.5		4.5	3.5
All	0.52	N/A	1.45		25	1.45
0.34	7.5	0.31	1.6		0.34	1.6
0.5	7.7	0.302	1.3		0.5	1.3
1	12.5	0.252	1.4		1	1.4
0–1.9	13.8	0.292	1.6		1	1.6
2–3.9	18.5	0.301	2		3	2
4–5.9	25.1	0.429	2.4		5	2.4
6–7.9	23.6	0.596	2.5		7	2.5
8–10	49	0.643	2.4		9	2.4
15–19.9	28.9	0.663	2.2		17.5	2.2
20–29.9	14.5	0.534	1.8		15	1.8
30–39.9	12.8	0.398	1.6		35	1.6
40–49.9	7.5	0.288	1.7		45	1.7
>50	6.4	0.268	1.4		50	1.4
<1	0.16	0.19	1.8		0.5	1.8
1–2	0.29	0.28	2.5		1.5	2.5
3–4	0.29	0.33	3.6		3.5	3.6
5–9	0.34	0.38	4.7		7	4.7
10–19	0.39	0.48	3.6		14.5	3.6
20–39	0.29	0.31	1.9		30	1.9
40–59	0.18	0.25	1.6		50	1.6
60+	0.23	0.3	1.9		60	1.9
All	0.310345	0.554187	2.1			2.1
Pregnant Women	0.29	0.85	2.2		25	2.2
Pregnant Women	0.175	0.78	1.5		25	1.5
Pregnant Women	0.351	0.9	2.35		25	2.35
Pregnant Women	0.121	0.75	1.27		25	1.27
Pregnant Women	0.205	0.8	1.6		25	1.6
Pregnant Women	0.337	0.9	2.5		25	2.5
5–7	N/A	1	4.5		6	4.5
8–10	N/A	1	5.4		9	5.4
11–15	N/A	0.83	5.1		13	5.1
16–20	N/A	1	3.6		18	3.6
21–30	N/A	0.93	2.6		25.5	2.6
31–40	N/A	0.9	3.2		35.5	3.2
41–70	N/A	0.87	2.6		55.5	2.6
All	N/A	0.96	3			3
All	N/A	0.87	3			3
All	N/A	0.6	1.45			1.45
Infants	N/A	0.61	2.3		0.5	2.3
Infants	N/A	0.0588942	3.12		0.5	3.12
Infants	N/A	0.0685096	2.4		0.5	2.4
0.4-2	N/A	0.97	2.56		1.2	2.56
0.4-2	N/A	0.7	2.81		1.2	2.81
0.4-2	N/A	0.72	3.05		1.2	3.05
0.4-2	N/A	0.78	2.56		1.2	2.56
0.4-2	N/A	0.65	3.19		1.2	3.19
0.4-2	N/A	0.67	3.29		1.2	3.29
0.4-2	N/A	0.68	3.08		1.2	3.08
0.4-2	N/A	0.94	3.04		1.2	3.04
0.4-2	N/A	0.84	3.12		1.2	3.12
0.4-2	N/A	0.84	3.02		1.2	3.02
0.4-2	N/A	0.87	2.43		1.2	2.43
0.4-2	N/A	0.77	2.82		1.2	2.82
0.4-2	N/A	0.72	2.86		1.2	2.86
0.4-2	N/A	0.82	3.33		1.2	3.33
All	N/A	0.06	1			1
All	N/A	0.0151099	1.2			1.2
<5	N/A	0.11	2.05		2.5	2.05
<5	N/A	0.17	1.95		2.5	1.95
<5	N/A	0.1	1.92		2.5	1.92
All	N/A	0.13	1.4			1.4
All	N/A	0.025	1.32			1.32
